# Supplementary material for: Plasma-Etched Vertically Aligned CNTs with Enhanced Antibacterial Power
Source: Nanomaterials (Basel). 2023 Mar 16;13(6):1081. doi: 10.3390/nano13061081 (PMC10054568; doi:10.3390/nano13061081)
Supplement: Supplementary file 1 [file nanomaterials-13-01081-s001.zip]

Archive with 1 entries (1 files):
- nanomaterials-2225029-supplementary.pdf
